# Supplementary material for: Undetected Neuromuscular Disease in Patients after Heart Transplantation
Source: Int J Mol Sci. 2024 Jul 17;25(14):7819. doi: 10.3390/ijms25147819 (PMC11277526; doi:10.3390/ijms25147819)
Supplement: Supplementary file 1 [file ijms-25-07819-s001.zip]

Archive with 1 entries (1 files):
- ijms-3073856-supplementary.pdf
